# Supplementary material for: Improved Olfactory Deposition of Theophylline Using a Nanotech Soft Mist Nozzle Chip
Source: Pharmaceutics. 2023 Dec 19;16(1):2. doi: 10.3390/pharmaceutics16010002 (PMC10821129; doi:10.3390/pharmaceutics16010002)
Supplement: Supplementary file 1 [file pharmaceutics-16-00002-s001.zip]

Archive with 1 entries (1 files):
- pharmaceutics-2739976-supplementary.pdf
